# Supplementary material for: Phytochemical Screening by HRLC–MS/MS (Q-TOF) and Antioxidant and Anti-Inflammatory Properties of Thottea sivarajanii Leaf Extract
Source: Pharmaceuticals (Basel). 2025 Nov 25;18(12):1794. doi: 10.3390/ph18121794 (PMC12735574; doi:10.3390/ph18121794)
Supplement: Supplementary file 1 [file pharmaceuticals-18-01794-s001.zip]

Archive with 1 entries (1 files):
- pharmaceuticals-3944983-supplementary.pdf
